# Supplementary material for: Long-Term SMN- and Ncald-ASO Combinatorial Therapy in SMA Mice and NCALD-ASO Treatment in hiPSC-Derived Motor Neurons Show Protective Effects
Source: Int J Mol Sci. 2023 Feb 20;24(4):4198. doi: 10.3390/ijms24044198 (PMC9961752; doi:10.3390/ijms24044198)
Supplement: Supplementary file 1 [file ijms-24-04198-s001.zip]

Archive with 1 entries (1 files):
- ijms-2218545-supplementary.pdf
